# Supplementary material for: Formalin-Fixed and Paraffin-Embedded Samples for Next Generation Sequencing: Problems and Solutions
Source: Genes (Basel). 2021 Sep 23;12(10):1472. doi: 10.3390/genes12101472 (PMC8535326; doi:10.3390/genes12101472)
Supplement: Supplementary file 1 [file genes-12-01472-s001.zip]

Archive with 1 entries (1 files):
- genes-1386375-supplementary.pdf
